# Supplementary material for: Allelic phenotype prediction of phenylketonuria based on the machine learning method
Source: Hum Genomics. 2023 Mar 31;17:34. doi: 10.1186/s40246-023-00481-9 (PMC10064562; doi:10.1186/s40246-023-00481-9)
Supplement: Supplementary file 2 — Additional file 2: Table S1. Allele mutations associated with PKU phenotypes. [file 40246_2023_481_MOESM2_ESM.csv]

Allele1	Allele2	MHP	MPKU	CPKU	Total
c.728G>A	c.728G>A	0	0	58	58
c.611A>G	c.728G>A	1	4	33	38
c.158G>A	c.728G>A	20	4	1	25
c.442-1G>A	c.728G>A	0	1	19	20
c.1197A>T	c.728G>A	1	2	16	19
c.1238G>C	c.728G>A	0	1	17	18
c.721C>T	c.728G>A	6	8	4	18
c.208_210del	c.728G>A	1	11	5	17
c.331C>T	c.611A>G	0	4	11	15
c.331C>T	c.728G>A	0	2	12	14
c.611A>G	c.721C>T	1	10	3	14
c.1197A>T	c.611A>G	0	5	7	12
c.728G>A	c.782G>A	0	3	9	12
c.1068C>A	c.1197A>T	0	0	11	11
c.442-1G>A	c.611A>G	1	0	10	11
c.1197A>T	c.1197A>T	0	0	10	10
c.1068C>A	c.728G>A	0	0	10	10
c.611A>G	c.611A>G	0	0	9	9
c.721C>T	c.721C>T	8	1	0	9
c.1238G>C	c.611A>G	1	0	8	9
c.158G>A	c.611A>G	7	1	1	9
c.1197A>T	c.442-1G>A	0	1	8	9
c.728G>A	c.740G>T	0	3	6	9
c.1301C>A	c.728G>A	0	4	5	9
c.1197A>T	c.158G>A	5	1	2	8
c.526C>T	c.728G>A	0	0	8	8
c.158G>A	c.331C>T	7	0	0	7
c.1197A>T	c.721C>T	2	3	2	7
c.1238G>C	c.158G>A	4	2	1	7
c.1301C>A	c.721C>T	3	4	0	7
c.1068C>A	c.1238G>C	1	0	6	7
c.1238G>C	c.1238G>C	0	0	6	6
c.1068C>A	c.158G>A	5	0	1	6
c.158G>A	c.842+2T>A	1	3	2	6
c.611A>G	c.740G>T	0	1	5	6
c.1068C>A	c.331C>T	0	0	5	5
c.158G>A	c.721C>T	4	1	0	5
c.158G>A	c.194T>C	5	0	0	5
c.1197A>T	c.740G>T	0	2	3	5
c.194T>C	c.728G>A	0	2	3	5
c.482T>C	c.728G>A	0	1	4	5
c.1197A>T	c.331C>T	0	0	5	5
c.1197A>T	c.1238G>C	0	0	5	5
c.320A>G	c.728G>A	3	2	0	5
c.331C>T	c.526C>T	0	0	5	5
c.1197A>T	c.1301C>A	1	2	2	5
c.208_210del	c.611A>G	0	2	3	5
c.1174T>A	c.728G>A	5	0	0	5
c.498C>G	c.728G>A	0	1	4	5
c.1301C>A	c.158G>A	4	0	0	4
c.1068C>A	c.1301C>A	0	2	2	4
c.1223G>A	c.1238G>C	0	2	2	4
c.721C>T	c.740G>T	3	1	0	4
c.301G>A	c.728G>A	4	0	0	4
c.728G>A	c.842+2T>A	0	0	4	4
c.158G>A	c.782G>A	3	1	0	4
c.1197A>T	c.1315+6T>A	3	1	0	4
c.1068C>A	c.611A>G	0	0	4	4
c.1197A>T	c.320A>G	4	0	0	4
c.331C>T	c.721C>T	2	2	0	4
c.1197A>T	c.1223G>A	0	3	1	4
c.1068C>A	c.442-1G>A	0	1	3	4
c.721C>T	c.782G>A	2	1	1	4
c.722del	c.728G>A	0	0	4	4
c.1197A>T	c.526C>T	0	0	4	4
c.1208C>T	c.728G>A	3	1	0	4
c.1068C>A	c.1174T>A	3	0	1	4
c.1238G>C	c.721C>T	0	3	1	4
c.441+3G>C	c.728G>A	0	0	3	3
c.694C>T	c.728G>A	0	0	3	3
c.724C>T	c.728G>A	0	2	1	3
c.1045T>G	c.728G>A	0	2	1	3
c.728G>A	c.739G>C	0	3	0	3
c.208_210del	c.740G>T	1	2	0	3
c.688G>A	c.728G>A	2	1	0	3
c.442-1G>A	c.721C>T	0	3	0	3
c.722G>A	c.728G>A	0	1	2	3
c.1174T>A	c.1197A>T	3	0	0	3
c.442-1G>A	c.505C>T	3	0	0	3
c.1238G>C	c.526C>T	0	0	3	3
c.728G>A	c.977G>A	0	0	3	3
c.1252A>C	c.728G>A	1	1	1	3
c.1256A>G	c.728G>A	3	0	0	3
c.1068C>A	c.721C>T	0	2	1	3
c.331C>T	c.331C>T	0	0	3	3
c.158G>A	c.442-1G>A	3	0	0	3
c.442-1G>A	c.740G>T	1	1	1	3
c.1197A>T	c.498C>G	0	0	3	3
c.1238G>C	c.740G>T	0	0	3	3
c.1199G>C	c.728G>A	0	0	3	3
c.611A>G	c.782G>A	0	1	2	3
c.1238G>C	c.782G>A	0	0	3	3
c.526C>T	c.721C>T	0	2	1	3
c.1197A>T	c.482T>C	0	0	3	3
c.1238G>C	c.331C>T	0	0	3	3
c.208_210del	c.208_210del	0	0	3	3
c.498C>G	c.721C>T	1	1	0	2
c.1068C>A	c.1252A>C	1	1	0	2
c.721C>T	c.739G>C	2	0	0	2
c.158G>A	c.284_286del	2	0	0	2
c.1301C>A	c.611A>G	0	1	1	2
c.1252A>C	c.331C>T	0	2	0	2
c.443G>T	c.611A>G	0	1	1	2
c.1068C>A	c.1223G>A	0	2	0	2
c.1194A>G	c.1238G>C	1	0	1	2
c.331C>T	c.740G>T	0	1	1	2
c.1238G>C	c.482T>C	0	0	2	2
c.1223G>A	c.1252A>C	1	1	0	2
c.1223G>A	c.721C>T	1	1	0	2
c.1238G>C	c.194T>C	0	1	1	2
c.208_210del	c.331C>T	0	2	0	2
c.1223G>A	c.728G>A	0	2	0	2
c.1068C>A	c.1315+6T>A	0	2	0	2
c.1301C>A	c.482T>C	0	1	1	2
c.1315+6T>A	c.728G>A	0	2	0	2
c.331C>T	c.971T>A	0	0	2	2
c.505C>T	c.611A>G	2	0	0	2
c.1174T>A	c.782G>A	2	0	0	2
c.782G>A	c.782G>A	0	2	0	2
c.1238G>C	c.764T>C	0	0	2	2
c.158G>A	c.694C>T	1	1	0	2
c.1256A>G	c.331C>T	2	0	0	2
c.353-2A>T	c.728G>A	0	0	2	2
c.1197A>T	c.971T>A	0	0	2	2
c.1174T>A	c.442-1G>A	2	0	0	2
c.1174T>A	c.740G>T	2	0	0	2
c.320A>G	c.721C>T	1	0	1	2
c.331C>T	c.782G>A	0	0	2	2
c.494C>A	c.764T>C	0	0	2	2
c.466G>C	c.611A>G	0	0	2	2
c.1045T>G	c.611A>G	0	1	1	2
c.1199G>A	c.728G>A	0	0	2	2
c.1238G>C	c.842+2T>A	0	0	2	2
c.1162G>A	c.728G>A	1	0	1	2
c.1301C>A	c.842+2T>A	1	1	0	2
c.320A>G	c.442-1G>A	1	0	1	2
c.158G>A	c.498C>G	2	0	0	2
c.1197A>T	c.208_210del	0	1	1	2
c.1068C>A	c.782G>A	0	1	1	2
c.1197A>T	c.842+2T>A	0	0	2	2
c.1197A>T	c.1256A>G	2	0	0	2
c.721C>T	c.827T>A	2	0	0	2
c.208_210del	c.472C>T	0	2	0	2
c.1238G>C	c.964G>A	2	0	0	2
c.1068C>A	c.740G>T	0	0	2	2
c.158G>A	c.308G>A	2	0	0	2
c.1068C>A	c.473G>A	0	1	1	2
c.1123C>G	c.728G>A	2	0	0	2
c.194T>C	c.320A>G	2	0	0	2
c.1301C>A	c.331C>T	1	0	1	2
c.168+2T>C	c.728G>A	0	1	1	2
c.1208C>T	c.611A>G	1	0	1	2
c.158G>A	c.208_210del	2	0	0	2
c.331C>T	c.498C>G	0	0	2	2
c.1238G>C	c.827T>A	0	2	0	2
c.526C>T	c.617A>G	0	0	2	2
c.194T>C	c.611A>G	0	0	2	2
c.331C>T	c.722G>A	0	2	0	2
c.1068C>A	c.842+2T>A	0	0	2	2
c.1238G>C	c.1301C>A	0	0	2	2
c.1208C>T	c.158G>A	2	0	0	2
c.1238G>C	c.320A>G	0	1	1	2
c.1238G>C	c.442-1G>A	0	0	2	2
c.1256A>C	c.728G>A	0	1	1	2
c.671T>C	c.721C>T	1	1	0	2
c.1068C>A	c.724C>T	0	0	2	2
c.1068C>A	c.1068C>A	0	0	2	2
c.158G>A	c.158G>A	2	0	0	2
c.498C>G	c.611A>G	0	0	2	2
c.208_210del	c.721C>T	0	2	0	2
c.473G>A	c.611A>G	0	0	2	2
c.498C>G	c.788T>C	0	0	1	1
c.1068C>A	c.688G>A	1	0	0	1
c.168+19T>C	c.728G>A	0	0	1	1
c.331C>T	c.722del	0	0	1	1
c.611A>G	c.617A>G	0	0	1	1
c.838G>A	c.975C>G	0	1	0	1
c.1197A>T	c.206_208del	0	0	1	1
c.611A>G	c.764T>C	0	1	0	1
c.1301C>A	c.782G>A	0	0	1	1
c.442-1G>A	c.722del	0	1	0	1
c.721C>T	c.929C>G	1	0	0	1
c.728G>A	c.794G>A	0	0	1	1
c.694C>T	c.721C>T	1	0	0	1
c.158G>A	c.739G>C	0	1	0	1
c.1068C>A	c.440C>T	0	0	1	1
c.208_210del	c.722G>A	1	0	0	1
c.1197A>T	c.782G>A	0	0	1	1
c.1238G>C	c.212G>A	1	0	0	1
c.611A>G	c.739G>C	1	0	0	1
c.331C>T	c.422-1G>A	0	0	1	1
c.1065+1G>T	c.1197A>T	0	1	0	1
c.1199G>C	c.782G>A	0	0	1	1
c.1125A>C	c.755G>A	1	0	0	1
c.200C>G	c.611A>G	0	1	0	1
c.1197A>T	c.1199G>C	0	0	1	1
c.463del	c.605C>T	0	0	1	1
c.440C>T	c.694C>T	0	0	1	1
c.1197A>T	c.168+5G>C	0	0	1	1
c.1024del	c.208_210del	0	0	1	1
c.1199G>C	c.1199G>C	0	0	1	1
c.509A>G	c.728G>A	0	1	0	1
c.659A>C	c.728G>A	0	0	1	1
c.728G>A	c.754C>T	0	0	1	1
c.1068C>A	c.739G>C	0	0	1	1
c.1199G>A	c.441+3G>C	0	0	1	1
c.1316-1G>T	c.721C>T	0	0	1	1
c.331C>T	c.977G>A	0	0	1	1
c.472C>T	c.781C>T	0	0	1	1
c.740G>T	c.827T>G	0	1	0	1
c.1262T>C	c.721C>T	1	0	0	1
c.158G>A	c.724C>T	1	0	0	1
c.1197A>T	c.510-2A>G	0	0	1	1
c.1096C>T	c.727C>T	1	0	0	1
c.211C>T	c.611A>G	1	0	0	1
c.1174T>A	c.611A>G	1	0	0	1
c.168G>T	c.728G>A	0	0	1	1
c.208_210del	c.440C>T	1	0	0	1
c.1262T>C	c.722G>A	1	0	0	1
c.1208C>T	c.473G>A	1	0	0	1
c.688G>A	c.842+2T>A	1	0	0	1
c.740G>T	c.740G>T	0	0	1	1
c.1208C>T	c.1256A>G	1	0	0	1
c.251A>G	c.782G>A	1	0	0	1
c.1162G>A	c.442-1G>A	0	1	0	1
c.728G>A	c.733G>A	0	1	0	1
c.1223G>A	c.940C>A	1	0	0	1
c.1197A>T	c.827T>G	0	0	1	1
c.1068C>A	c.1330C>T	1	0	0	1
c.739G>C	c.842C>T	0	0	1	1
c.194T>C	c.782G>A	0	0	1	1
c.1174T>A	c.526C>T	1	0	0	1
c.530T>G	c.728G>A	0	0	1	1
c.1238G>C	c.688G>A	1	0	0	1
c.689T>C	c.965C>A	1	0	0	1
c.505C>T	c.782G>A	1	0	0	1
c.1197A>T	c.965C>A	0	1	0	1
c.158G>A	c.617A>G	1	0	0	1
c.1200-1G>T	c.782G>A	0	1	0	1
c.1102G>A	c.910C>A	1	0	0	1
c.611A>G	c.659A>C	0	0	1	1
c.1223G>A	c.208_210del	0	1	0	1
c.1023G>C	c.728G>A	0	0	1	1
c.168G>T	c.611A>G	0	0	1	1
c.1256A>G	c.168+2T>C	1	0	0	1
c.1123C>G	c.442-1G>A	1	0	0	1
c.722G>A	c.833C>T	0	1	0	1
c.1222C>T	c.838G>A	0	0	1	1
c.1125A>C	c.526C>T	1	0	0	1
c.505C>T	c.728G>A	1	0	0	1
c.284_286del	c.560G>A	0	1	0	1
c.1144T>A	c.728G>A	1	0	0	1
c.482T>C	c.782G>A	0	0	1	1
c.1068C>A	c.354del	0	0	1	1
c.462C>A	c.728G>A	0	0	1	1
c.509+1G>A	c.975C>G	0	0	1	1
c.727C>T	c.728G>A	0	0	1	1
c.1068C>A	c.559T>A	0	0	1	1
c.208_210del	c.301G>A	1	0	0	1
c.1289T>C	c.728G>A	0	1	0	1
c.1174T>A	c.1256A>G	1	0	0	1
c.121C>T	c.721C>T	1	0	0	1
c.1222C>T	c.728G>A	0	0	1	1
c.1066_12del	c.1223G>A	1	0	0	1
c.446T>C	c.971T>A	1	0	0	1
c.1045T>G	c.194T>C	0	0	1	1
c.1123C>G	c.727C>T	1	0	0	1
c.433del	c.721C>T	0	1	0	1
c.472C>T	c.728G>A	0	0	1	1
c.301G>A	c.526C>T	1	0	0	1
c.755G>A	c.755G>A	0	0	1	1
c.1315+5G>C	c.164T>G	0	0	1	1
c.1222C>T	c.331C>T	0	0	1	1
c.482T>C	c.740G>T	0	0	1	1
c.1301C>A	c.953T>C	0	1	0	1
c.482T>C	c.965C>A	1	0	0	1
c.1316-2A>C	c.843-14_11del	0	0	1	1
c.1197A>T	c.722G>A	0	1	0	1
c.158G>A	c.833C>T	1	0	0	1
c.158G>A	c.912G>C	1	0	0	1
c.442-1G>A	c.694C>T	0	0	1	1
c.1068C>A	c.1208C>T	1	0	0	1
c.1316-2A>C	c.158G>A	1	0	0	1
c.158G>A	c.923T>C	1	0	0	1
c.1315+6T>A	c.305T>C	1	0	0	1
c.1219C>T	c.208_210del	1	0	0	1
c.208_210del	c.687C>T	1	0	0	1
c.1238G>C	c.755G>A	0	0	1	1
c.442-1G>A	c.770G>T	0	0	1	1
c.1315+6T>A	c.442-1G>A	1	0	0	1
c.1199G>C	c.1256A>G	1	0	0	1
c.526C>T	c.740G>T	0	0	1	1
c.1066_12del	c.621T>A	1	0	0	1
c.1068C>A	c.505C>T	1	0	0	1
c.740G>T	c.842+2T>A	0	0	1	1
c.1139C>T	c.728G>A	1	0	0	1
c.755G>A	c.843-2A>G	0	0	1	1
c.224A>G	c.611A>G	0	0	1	1
c.1199G>C	c.721C>T	0	0	1	1
c.442-1G>A	c.782G>A	0	1	0	1
c.498C>G	c.498C>G	0	0	1	1
c.1256A>G	c.224A>G	1	0	0	1
c.1303G>A	c.740G>T	1	0	0	1
c.728G>A	c.929C>G	1	0	0	1
c.721C>T	c.838G>A	1	0	0	1
c.782G>A	c.826A>G	0	1	0	1
c.505C>A	c.740G>T	1	0	0	1
c.1199G>C	c.913-7A>G	0	1	0	1
c.1159T>G	c.611A>G	0	0	1	1
c.158G>A	c.727C>T	1	0	0	1
c.1315+6T>A	c.699C>G	1	0	0	1
c.208T>C	c.301G>A	1	0	0	1
c.1071C>A	c.208_210del	0	0	1	1
c.158G>A	c.913-7A>G	1	0	0	1
c.1315+6T>A	c.932T>C	0	1	0	1
c.1186A>G	c.611A>G	1	0	0	1
c.1252A>C	c.740G>T	1	0	0	1
c.1024del	c.721C>T	1	0	0	1
c.482T>C	c.526C>T	0	0	1	1
c.1068C>A	c.573del	0	1	0	1
c.1197A>T	c.472C>T	0	0	1	1
c.208_210del	c.442-1G>A	0	0	1	1
c.482T>C	c.607T>A	0	1	0	1
c.526C>T	c.755G>A	0	0	1	1
c.1256A>G	c.694C>T	1	0	0	1
c.721C>T	c.842+2T>A	0	1	0	1
c.722G>A	c.754C>T	0	0	1	1
c.728G>A	c.956A>T	1	0	0	1
c.1316-2A>C	c.208_210del	0	0	1	1
c.1301C>A	c.168+2T>C	0	1	0	1
c.482T>C	c.775G>A	0	0	1	1
c.721C>T	c.922C>T	1	0	0	1
c.1315+6T>A	c.208_210del	1	0	0	1
c.1194A>G	c.721C>T	1	0	0	1
c.611A>G	c.827T>A	1	0	0	1
c.482T>C	c.977G>A	0	0	1	1
c.1068C>A	c.464G>A	1	0	0	1
c.1159T>G	c.728G>A	0	0	1	1
c.1043T>G	c.827T>A	1	0	0	1
c.505C>A	c.611A>G	1	0	0	1
c.3G>C	c.728G>A	0	0	1	1
c.308G>A	c.308G>A	1	0	0	1
c.1068C>A	c.1162G>A	0	0	1	1
c.1162G>A	c.1199+1G>C	0	1	0	1
c.1252A>C	c.617A>G	0	1	0	1
c.1139C>T	c.611A>G	1	0	0	1
c.1200-1G>T	c.442-1G>A	0	0	1	1
c.611A>G	c.770G>T	0	0	1	1
c.1139C>T	c.739G>C	1	0	0	1
c.211C>T	c.498C>G	1	0	0	1
c.1066-3C>T	c.440C>T	0	1	0	1
c.1357_1361del	c.331C>T	0	1	0	1
c.127G>T	c.721C>T	0	1	0	1
c.158G>A	c.466G>C	1	0	0	1
c.47_48del	c.505C>A	1	0	0	1
c.284_286del	c.331C>T	0	0	1	1
c.842+2T>A	c.929C>T	0	0	1	1
c.664G>T	c.728G>A	1	0	0	1
c.1125A>C	c.331C>T	1	0	0	1
c.158G>A	c.442-2A>G	1	0	0	1
c.1199G>C	c.650G>A	0	1	0	1
c.1242C>A	c.977G>A	0	0	1	1
c.1054G>C	c.1238G>C	0	1	0	1
c.1199+19T>C	c.611A>G	1	0	0	1
c.208T>C	c.722del	0	0	1	1
c.158G>A	c.473G>A	0	0	1	1
c.740G>T	c.898G>T	1	0	0	1
c.332G>A	c.611A>G	1	0	0	1
c.1238G>C	c.301G>A	1	0	0	1
c.1174T>A	c.158G>A	1	0	0	1
c.498C>G	c.694C>T	0	0	1	1
c.158G>A	c.812A>G	1	0	0	1
c.1033G>A	c.721C>T	0	0	1	1
c.1199G>C	c.1315+6T>A	0	1	0	1
c.1315+6T>A	c.740G>T	1	0	0	1
c.715G>C	c.728G>A	0	0	1	1
c.1197A>T	c.727C>T	0	0	1	1
c.158G>A	c.168+5G>C	1	0	0	1
c.1238G>C	c.859C>G	0	1	0	1
c.1045T>G	c.443G>T	0	1	0	1
c.205C>A	c.728G>A	0	1	0	1
c.541_544del	c.977G>A	0	0	1	1
c.1316-2A>C	c.442-1G>A	0	0	1	1
c.183C>A	c.498C>G	1	0	0	1
c.331C>T	c.442-1G>A	0	0	1	1
c.194T>G	c.510T>A	0	0	1	1
c.1222C>T	c.158G>A	1	0	0	1
c.722G>A	c.740G>T	1	0	0	1
c.1301C>A	c.442-1G>A	0	1	0	1
c.208_210del	c.755G>A	0	1	0	1
c.1068C>A	c.509A>G	0	1	0	1
c.1301C>A	c.699C>G	0	1	0	1
c.1238G>C	c.842C>G	0	0	1	1
c.494C>A	c.740G>T	0	0	1	1
c.320A>G	c.838G>A	1	0	0	1
c.506G>A	c.782G>A	1	0	0	1
c.194T>C	c.208_210del	0	0	1	1
c.320A>G	c.611A>G	1	0	0	1
c.1123C>G	c.1197A>T	1	0	0	1
c.1208C>T	c.208_210del	1	0	0	1
c.1208C>T	c.559T>A	1	0	0	1
c.740G>T	c.782G>A	0	1	0	1
c.1174T>A	c.498C>G	1	0	0	1
c.13del	c.158G>A	1	0	0	1
c.1024del	c.827T>A	1	0	0	1
c.1199+502A>T	c.442-1G>A	0	0	1	1
c.1174T>A	c.755G>A	1	0	0	1
c.1208C>T	c.320A>G	1	0	0	1
c.320A>G	c.722del	1	0	0	1
c.441+2T>A	c.809G>T	0	0	1	1
c.301G>A	c.331C>T	1	0	0	1
c.728G>A	c.805A>C	1	0	0	1
c.1315+6T>A	c.721C>T	1	0	0	1
c.441+3G>C	c.47_48del	0	0	1	1
c.1054G>C	c.721C>T	1	0	0	1
c.1033G>A	c.1162G>A	0	0	1	1
c.441+2T>A	c.611A>G	0	0	1	1
c.1065+241C>A	c.728G>A	1	0	0	1
c.1242C>A	c.331C>T	0	0	1	1
c.1162G>A	c.331C>T	0	0	1	1
c.1243G>A	c.782G>A	1	0	0	1
c.331C>T	c.505C>T	1	0	0	1
c.320A>G	c.740G>T	1	0	0	1
c.1068C>A	c.173_187del	0	0	1	1
c.1222C>T	c.975C>G	0	0	1	1
c.1175T>A	c.320A>G	1	0	0	1
c.443G>T	c.728G>A	0	0	1	1
c.158A>G	c.577A>C	1	0	0	1
c.1197A>T	c.764T>C	0	0	1	1
c.1162G>A	c.722G>A	0	1	0	1
c.740G>T	c.755G>A	0	0	1	1
c.115_117del	c.320A>G	1	0	0	1
c.168+5G>C	c.728G>A	0	0	1	1
c.1315+6T>A	c.659A>C	1	0	0	1
c.1357_1361del	c.809G>A	1	0	0	1
c.1301C>A	c.965C>A	1	0	0	1
c.722G>A	c.965C>A	1	0	0	1
c.722G>A	c.940C>A	1	0	0	1
c.1256A>G	c.740G>T	1	0	0	1
c.1315+6T>A	c.782G>A	1	0	0	1
c.136G>C	c.320A>G	1	0	0	1
c.782G>A	c.971T>A	0	1	0	1
c.617A>G	c.728G>A	1	0	0	1
c.611A>G	c.907T>C	0	1	0	1
c.1301C>A	c.727C>T	0	0	1	1
c.1301C>A	c.740G>T	1	0	0	1
c.1256A>G	c.208_210del	1	0	0	1
c.1197A>T	c.509A>G	0	1	0	1
c.1199G>C	c.441+3G>C	0	1	0	1
c.208_210del	c.707-1G>A	1	0	0	1
c.1197A>T	c.940C>A	0	0	1	1
c.1063C>T	c.721C>T	1	0	0	1
c.728G>A	c.804C>A	0	0	1	1
c.754C>T	c.770G>T	1	0	0	1
c.1174T>A	c.208_210del	1	0	0	1
c.689T>C	c.728G>A	1	0	0	1
c.320A>G	c.331C>T	0	1	0	1
c.1223G>A	c.442-1G>A	1	0	0	1
c.157C>T	c.473G>A	1	0	0	1
c.284_286del	c.650G>A	0	1	0	1
c.1238G>C	c.1256A>C	0	0	1	1
c.1084C>T	c.1238G>C	0	0	1	1
c.728G>A	c.940C>A	0	0	1	1
c.611A>G	c.838G>A	0	1	0	1
c.331C>T	c.61-3T>C	0	0	1	1
c.158G>A	c.671T>C	1	0	0	1
c.728G>A	c.770G>T	0	0	1	1
c.1199+1G>C	c.1238G>C	0	0	1	1
c.721C>T	c.971T>A	0	1	0	1
c.1301C>A	c.441+3G>C	0	0	1	1
c.208_210del	c.770G>T	0	0	1	1
c.728G>A	c.907del	0	1	0	1
c.728G>A	c.992T>C	0	1	0	1
c.331C>T	c.912+16T>A	0	1	0	1
c.308G>A	c.611A>G	0	1	0	1
c.463del	c.728G>A	0	0	1	1
c.611A>G	c.912+1G>A	0	0	1	1
c.1208C>T	c.1256A>C	0	1	0	1
c.728G>A	c.755G>C	0	0	1	1
c.1242C>A	c.721C>T	0	0	1	1
c.279_282del	c.611A>G	0	0	1	1
c.478C>T	c.478C>T	0	0	1	1
c.1199G>C	c.611A>G	0	0	1	1
c.1089G>T	c.1316-2A>G	1	0	0	1
c.1197A>T	c.1208C>T	1	0	0	1
c.208_210del	c.462C>A	1	0	0	1
c.721C>T	c.824C>T	1	0	0	1
c.331C>T	c.548A>G	0	0	1	1
c.1045T>G	c.1068C>A	0	0	1	1
c.478C>T	c.728G>A	0	0	1	1
c.1197A>T	c.838G>A	0	0	1	1
c.1208C>T	c.699C>A	0	1	0	1
c.509+1G>A	c.721C>T	0	0	1	1
c.1238G>C	c.722G>A	0	1	0	1
c.472C>T	c.842+2T>A	0	0	1	1
c.158G>A	c.482T>C	1	0	0	1
c.1197A>T	c.223G>C	1	0	0	1
c.482T>C	c.482T>C	0	0	1	1
c.1197A>T	c.473G>A	0	0	1	1
c.1197A>T	c.1256A>C	1	0	0	1
c.1301C>A	c.827T>A	1	0	0	1
c.1315+6T>A	c.722G>A	0	1	0	1
c.1139C>T	c.721C>T	0	1	0	1
c.301G>A	c.799C>G	0	0	1	1
c.320A>G	c.770G>T	0	1	0	1
c.1197A>T	c.1262T>C	0	1	0	1
c.611A>G	c.781C>T	0	0	1	1
c.526C>T	c.526C>T	0	0	1	1
c.1199G>C	c.442-1G>A	0	1	0	1
c.1199+2T>C	c.611A>G	0	1	0	1
c.755G>A	c.809G>T	0	1	0	1
c.1066-11G>A	c.611A>G	0	0	1	1
c.1238G>C	c.838G>A	0	1	0	1
c.1068C>A	c.977G>A	0	0	1	1
c.1068C>A	c.754C>T	0	0	1	1
c.1197A>T	c.1243G>T	0	1	0	1
c.1199G>A	c.611A>G	1	0	0	1
c.158G>A	c.722del	1	0	0	1
c.1045T>G	c.158G>A	1	0	0	1
c.482T>C	c.721C>T	0	1	0	1
c.1208C>T	c.721C>T	1	0	0	1
c.1252A>C	c.526C>T	0	1	0	1
c.208_210del	c.843-1G>A	0	0	1	1
c.1252A>C	c.611A>G	0	1	0	1
c.671T>C	c.728G>A	0	1	0	1
c.158G>A	c.754C>G	1	0	0	1
c.464G>A	c.782G>A	0	1	0	1
c.1162G>A	c.442-1G>C	0	0	1	1
c.473G>A	c.721C>T	0	1	0	1
c.611A>G	c.754C>T	0	1	0	1
c.1256A>C	c.158G>A	1	0	0	1
c.1208C>T	c.331C>T	0	1	0	1
c.728G>A	c.907T>C	1	0	0	1
c.1068C>A	c.842+1G>A	0	0	1	1
c.1197A>T	c.688G>A	1	0	0	1
c.1033G>A	c.611A>G	1	0	0	1
c.462C>A	c.509A>G	0	0	1	1
c.1031G>A	c.611A>G	1	0	0	1
c.526C>T	c.739G>C	0	1	0	1
c.1256A>C	c.611A>G	0	0	1	1
c.1068C>A	c.770G>T	0	1	0	1
c.728G>A	c.871G>A	0	1	0	1
c.301G>A	c.472C>T	0	1	0	1
c.1285C>A	c.611A>G	0	1	0	1
c.1330C>T	c.441+3G>C	0	1	0	1
c.1197A>T	c.722del	0	0	1	1
c.739G>C	c.971T>A	0	0	1	1
c.1123C>G	c.1222C>T	1	0	0	1
c.1197A>T	c.898G>T	0	0	1	1
c.1123C>G	c.611A>G	0	0	1	1
c.678C>G	c.728G>A	0	1	0	1
c.694C>T	c.740G>T	0	0	1	1
c.1068C>A	c.833C>T	0	0	1	1
c.1054G>C	c.728G>A	0	1	0	1
c.721C>T	c.722G>A	1	0	0	1
c.506G>A	c.842+1G>A	1	0	0	1
c.1262T>C	c.510-1G>A	1	0	0	1
c.505C>A	c.728G>A	0	1	0	1
c.1222C>T	c.721C>T	0	1	0	1
c.764T>C	c.770G>T	1	0	0	1
c.1068C>A	c.929C>T	0	0	1	1
c.1197A>T	c.561G>A	0	0	1	1
c.1068C>A	c.301G>A	0	1	0	1
c.1200-3T>G	c.611A>G	0	0	1	1
c.441+1G>A	c.611A>G	0	0	1	1
c.1068C>A	c.929C>G	1	0	0	1
c.1084C>A	c.331C>T	0	0	1	1
c.721C>T	c.935G>A	0	1	0	1
c.721C>T	c.755G>A	0	1	0	1
c.1289T>C	c.971T>A	0	1	0	1
c.1199+1G>C	c.442-1G>A	0	0	1	1
c.721C>T	c.913-7A>G	0	1	0	1
c.320A>G	c.688G>A	1	0	0	1
c.1208C>T	c.755G>A	1	0	0	1
c.1172G>C	c.1197A>T	1	0	0	1
c.331C>T	c.516G>T	0	0	1	1
c.511G>A	c.611A>G	0	0	1	1
c.1252A>C	c.1316-2A>C	0	1	0	1
c.722del	c.913-7A>G	0	1	0	1
c.1066-1G>T	c.331C>T	0	0	1	1
c.158G>A	c.462C>A	0	1	0	1
c.682G>T	c.728G>A	0	1	0	1
c.526C>T	c.964G>A	1	0	0	1
c.611A>G	c.755G>A	0	1	0	1
c.131_133del	c.827T>G	1	0	0	1
c.331C>T	c.739G>C	0	0	1	1
c.158G>A	c.526C>T	0	0	1	1
c.1139C>T	c.755G>A	0	1	0	1
c.442-1G>A	c.526C>T	0	0	1	1
c.1301C>A	c.526C>T	1	0	0	1
c.602A>G	c.739G>C	1	0	0	1
c.158G>A	c.749C>T	1	0	0	1
c.442-1G>A	c.442-1G>A	0	0	1	1
c.1256A>C	c.559T>C	1	0	0	1
c.1068C>A	c.526C>T	0	0	1	1
c.442-1G>A	c.532G>A	0	1	0	1
c.331C>T	c.727C>T	0	0	1	1
c.526C>T	c.782G>A	0	0	1	1
c.733G>A	c.913-7A>G	0	1	0	1
c.1315+6T>A	c.320A>G	0	1	0	1
c.158G>A	c.754C>T	0	1	0	1
c.611A>G	c.940C>A	0	0	1	1
c.1089G>T	c.442-1G>A	0	1	0	1
c.1315+6T>A	c.722del	0	1	0	1
c.158G>A	c.940C>A	0	1	0	1
c.1223G>A	c.611A>G	0	0	1	1
c.1316-2A>C	c.611A>G	0	1	0	1
c.1023G>C	c.1301C>A	0	1	0	1
c.1016C>T	c.611A>G	0	1	0	1
c.739G>C	c.764T>C	0	1	0	1
c.442-1G>A	c.707-1G>A	0	0	1	1
c.482T>C	c.611A>G	0	0	1	1
c.1222C>T	c.755G>A	1	0	0	1
c.1068C>A	c.208_210del	0	1	0	1
c.728G>A	c.812A>G	0	0	1	1
c.442-1G>A	c.659A>C	0	1	0	1
c.442-1G>A	c.842+2T>A	0	1	0	1
c.472C>T	c.580C>GA	0	0	1	1
c.208_210del	c.688G>A	0	1	0	1
c.331C>T	c.510-1G>C	0	1	0	1
c.1068C>A	c.827T>A	0	1	0	1
c.1238G>C	c.208_210del	1	0	0	1
