# Supplementary material for: Allelic phenotype prediction of phenylketonuria based on the machine learning method
Source: Hum Genomics. 2023 Mar 31;17:34. doi: 10.1186/s40246-023-00481-9 (PMC10064562; doi:10.1186/s40246-023-00481-9)
Supplement: Supplementary file 8 — Additional file 8: Table S2. Tenfold cross-validation on the training data, with a ratio of 8:2 for training and testing, respectively. [file 40246_2023_481_MOESM8_ESM.xlsx]

## Sheet: Sheet1
# 10-fold cross-validation on the training data, with a ratio of 8:2 for training and testing, respectively.
	CPKU			MHP			MPKU
	AUC	Sensitivity	Specificity	AUC	Sensitivity	Specificity	AUC	Sensitivity	Specificity
K-0	0.813889	0.76	0.740741	0.834713	0.517241	0.906667	0.635443	0.24	0.860759
K-1	0.813519	0.78	0.759259	0.908736	0.551724	0.92	0.642785	0.2	0.924051
K-2	0.80839	0.77551	0.796296	0.864166	0.724138	0.851351	0.597179	0.12	0.910256
K-3	0.807445	0.673469	0.777778	0.894688	0.724138	0.932432	0.695128	0.16	0.935897
K-4	0.845994	0.734694	0.851852	0.845294	0.517241	0.905405	0.642564	0.24	0.858974
K-5	0.847695	0.673469	0.814815	0.891659	0.517241	0.918919	0.731026	0.32	0.935897
K-6	0.889456	0.77551	0.87037	0.907036	0.689655	0.918919	0.771795	0.28	0.897436
K-7	0.846372	0.653061	0.833333	0.84343	0.689655	0.810811	0.613333	0.2	0.923077
K-8	0.813681	0.632653	0.777778	0.885601	0.586207	0.918919	0.606667	0.28	0.923077
K-9	0.789872	0.653061	0.722222	0.876747	0.655172	0.905405	0.67	0.24	0.884615
Mean	0.827631	0.711143	0.794444	0.875207	0.617241	0.898883	0.660592	0.228	0.905404
