# Supplementary material for: Allelic phenotype prediction of phenylketonuria based on the machine learning method
Source: Hum Genomics. 2023 Mar 31;17:34. doi: 10.1186/s40246-023-00481-9 (PMC10064562; doi:10.1186/s40246-023-00481-9)
Supplement: Supplementary file 9 — Additional file 9: Table S3. Independent validation by 20% of collection data. [file 40246_2023_481_MOESM9_ESM.xlsx]

## Sheet: Sheet1
# Independent validation by 20% of collection data
	AUC	Sensitivity	Specificity
CPKU	0.833094	0.683824	0.869919
MHP	0.876309	0.75	0.863874
MPKU	0.708556	0.254545	0.911765
